# Supplementary material for: Objective measurement of subjective tinnitus using the acoustic change complex
Source: PLoS One. 2017 Nov 27;12(11):e0188268. doi: 10.1371/journal.pone.0188268 (PMC5703484; doi:10.1371/journal.pone.0188268)
Supplement: S1 Dataset — (XLS) [file pone.0188268.s001.xls]

## Sheet: Sheet1
code	sex	age	group	ear_side	Audio_type	test_fq	test_level	naACC	N1P2_8k_UCL	N1'P2'_8k_UCL	N1P2_8k_MCL	N1'P2'_8k_MCL	ACCr_8k_UCL	ACCr_8k_MCL	8kHz_UCL	8kHz_MCL	N1P2_4k_UCL	N1'P2'_4k_UCL	N1P2_4k_MCL	N1'P2'_4k_MCL	ACCr_4k_UCL	ACCr_4k_MCL	4kHz_UCL	4kHz_MCL
001_1	1	32	0	1	0	8	MCL	0.927	14.06	7.53	5.34	4.95	0.536	0.927	0.536	0.927
001_2	1	32	0	0	0	8	MCL	0.524	16.62	7	6.22	3.26	0.421	0.524	0.421	0.524
002_1	0	30	0	1	0	8	MCL	0.47	9.01	8.59	5.08	2.39	0.953	0.47	0.953	0.47
002_2	0	30	0	0	0	8	MCL	0.555	12.33	8.03	6.63	3.679	0.651	0.555	0.651	0.555
003_1	0	28	0	1	0	8	MCL	0.979	6.76	4.8	4.32	4.23	0.71	0.979	0.71	0.979
003_2	0	29	0	0	0	8	MCL	0.459	8.36	6.5	8.35	3.83	0.778	0.459	0.778	0.459
004_1	1	29	0	1	0	8	MCL	0.842	13.11	10.02	7.1	5.98	0.764	0.842	0.764	0.842
004_2	1	30	0	0	0	8	MCL	0.925	16.99	6.91	9.05	8.37	0.407	0.925	0.407	0.925
006_1	0	26	0	1	0	8	MCL	0.679	14.9	5.67	8.39	5.7	0.381	0.679	0.381	0.679	6.7	6.35	14.9	5.67	0.947761	0.380537	0.947761	0.380537
006_2	0	27	0	0	0	8	MCL	1.233	9.74	6.99	4.6	5.67	0.718	1.233	0.718	1.233	9.74	6.99	9.74	6.99	0.717659	0.717659	0.717659	0.717659
008_1	0	24	0	1	0	8	MCL	1.087	8.55	6.08	7.28	7.91	0.711	1.087	0.711	1.087	10.13	9.91	12.34	3.95	0.978282	0.320097	0.978282	0.320097
008_2	0	25	0	0	0	8	MCL	0.355	9.92	7.4	11	3.91	0.746	0.355	0.746	0.355	8.86	2.16	13.08	3.69	0.243792	0.28211	0.243792	0.28211
009_1	0	27	0	1	0	8	MCL	0.4	17.52	8.17	14	5.6	0.466	0.4	0.466	0.4	18.15	8.28	9.4	4.46	0.456198	0.474468	0.456198	0.474468
009_2	0	28	0	0	0	8	MCL	0.501	12.42	6.09	11.41	5.72	0.49	0.501	0.49	0.501	20.63	8.6	14.61	6.89	0.416869	0.471595	0.416869	0.471595
010_1	0	28	0	1	0	8	MCL	0.781	13.2	7.46	7.84	6.12	0.565	0.781	0.565	0.781	12.96	5.03	9.73	4.96	0.388117	0.509764	0.388117	0.509764
010_2	0	29	0	0	0	8	MCL	0.357	17.9	7.63	10.46	3.73	0.426	0.357	0.426	0.357	11.85	7.62	9.42	3.08	0.643038	0.326964	0.643038	0.326964
011_1	1	52	0	1	0	8	MCL	1.125	10.01	5.04	5.28	5.94	0.503	1.125	0.503	1.125	11.94	5.71	3.29	3.05	0.478224	0.927052	0.478224	0.927052
011_2	1	53	0	0	0	8	MCL	0.571	13.85	9.86	6.55	3.74	0.712	0.571	0.712	0.571	10.23	5.93	9.3	6.31	0.579668	0.678495	0.579668	0.678495
012_1	1	37	1	1	0	8	MCL	0.818	16.12	13.19	16.12	13.19	0.818	0.818	0.818	0.818
012_2	1	38	1	0	0	8	MCL	0.631	23.4	14.77	23.4	14.77	0.631	0.631	0.631	0.631
013_1	1	47	1	1	0	8	MCL	-0.348	19.1	4.63	0.89	0.31	0.242	-0.348	0.242	-0.348
013_2	1	47	1	0	0	8	MCL	0.325	22.49	6.73	7.19	2.34	0.299	0.325	0.299	0.325
014_1	1	28	1	1	0	8	MCL	0.249	22.77	7.82	11.85	2.95	0.343	0.249	0.343	0.249
014_2	1	28	1	0	0	8	MCL	0.141	24.56	11.06	13.97	1.97	0.45	0.141	0.45	0.141
015_1	1	14	1	1	0	8	MCL	0.642	13.78	6.34	6.9	4.43	0.46	0.642	0.46	0.642
015_2	1	14	1	0	0	8	MCL	0.843	13.92	5.73	5.08	4.28	0.412	0.843	0.412	0.843
016_1	1	40	1	1	0	8	MCL	0.532	10.51	5.21	9.9	5.27	0.496	0.532	0.496	0.532
016_2	1	40	1	0	0	8	MCL	0.421	12.23	4.57	7.06	2.97	0.374	0.421	0.374	0.421
017_1	0	16	1	1	0	8	MCL	0.544	7.32	8.43	1.14	0.62	1.152	0.544	1.152	0.544
017_2	0	16	1	0	0	8	MCL	0.664	9.96	6.84	4.44	2.95	0.687	0.664	0.687	0.664
018_1	1	55	1	1	0	8	MCL	0.009	9.2	6.92	11.8	0.11	0.752	0.009	0.752	0.009
018_2	1	55	1	0	0	8	MCL	1.006	12.15	4.52	3.28	3.3	0.372	1.006	0.372	1.006
052_1	1	48	1	0	0	8	MCL	0.417	13.82	4.74	12.91	5.38	0.343	0.417	0.343	0.417	10.12	5.46	9.5	7.32	0.539526	0.770526	0.539526	0.770526
052_2	1	48	1	1	0	8	MCL	0.382	12.07	8.24	9.16	3.5	0.683	0.382	0.683	0.382	13.57	6.71	9.18	8.48	0.494473	0.923747	0.494473	0.923747
055_1	0	47	1	0	1	8	MCL	0.865	15.69	8.95	9.11	7.88	0.57	0.865	0.57	0.865	17.74	4.86	10.03	4.89	0.273957	0.487537	0.273957	0.487537
055_2	0	47	1	1	0	8	MCL	0.663	12.58	11.53	7.69	5.1	0.917	0.663	0.917	0.663	12.77	7.44	9.93	8.07	0.582616	0.812689	0.582616	0.812689
059_1	1	36	1	0	0	8	MCL	0.526	10.5	2.31	6.07	3.19	0.22	0.526	0.22	0.526
059_2	1	36	1	1	0	8	MCL	0.313	11.33	2.06	7.42	2.32	0.182	0.313	0.182	0.313
063_1	1	33	1	0	0	8	MCL	0.575	11.74	3.87	5.72	3.29	0.33	0.575	0.33	0.575	12.58	11.53	7.69	5.1	0.916534	0.663199	0.916534	0.663199
063_2	1	33	1	1	0	8	MCL	0.281	10.34	2.68	6.88	1.93	0.259	0.281	0.259	0.281	13.84	2.14	15.15	4.82	0.154624	0.318152	0.154624	0.318152
064_1	1	42	1	0	0	8	MCL	0.548	10.75	9.78	8.52	4.67	0.91	0.548	0.91	0.548
064_2	1	42	1	1	0	8	MCL	0.454	11.18	6.3	13.27	6.02	0.564	0.454	0.564	0.454
067_1	1	19	1	0	0	8	MCL	0.351	13.4	3.97	8.98	3.15	0.296	0.351	0.296	0.351
067_2	1	19	1	1	0	8	MCL	0.307	12.47	3.98	9.29	2.85	0.319	0.307	0.319	0.307
068_1	0	35	1	0	0	8	MCL	0.32	19.57	7.9	13.27	4.25	0.404	0.32	0.404	0.32
068_2	0	35	1	1	0	8	MCL	0.538	5.37	3.15	11.02	5.93	0.587	0.538	0.587	0.538
069_1	1	55	1	0	1	8	MCL	0.419	14.49	6.72	14.76	6.18	0.464	0.419	0.464	0.419
069_2	1	55	1	1	1	8	MCL	0.554	19.29	4.52	13.54	7.5	0.234	0.554	0.234	0.554
072_1	0	31	1	0	1	8	MCL	0.42	8.85	3.46	9.09	3.82	0.391	0.42	0.391	0.42	10.63	3.86	6.71	4.42	0.363123	0.658718	0.363123	0.658718
072_2	0	31	1	1	0	8	MCL	0.483	7.56	7.35	7.33	3.54	0.972	0.483	0.972	0.483	8.94	1.13	7.48	2.11	0.126398	0.282086	0.126398	0.282086
075_1	1	56	1	0	0	8	MCL	0.842	14.95	14.82	10.06	8.47	0.991	0.842	0.991	0.842	12.71	6.95	11.44	10.89	0.546814	0.951923	0.546814	0.951923
075_2	1	56	1	1	0	8	MCL	0.795	13.86	7.26	14.36	11.41	0.524	0.795	0.524	0.795	14.47	12.44	13.16	9.61	0.85971	0.730243	0.85971	0.730243
077_1	0	27	0	0	0	8	MCL	0.502	13.73	10.68	8.62	4.33	0.778	0.502	0.778	0.502	11.98	11.1	8.49	4.57	0.926544	0.53828	0.926544	0.53828
077_2	0	27	0	1	0	8	MCL	0.527	4.69	4.34	7.32	3.86	0.925	0.527	0.925	0.527	10.41	7.48	9.15	5.82	0.71854	0.636066	0.71854	0.636066
078_1	0	27	1	0	0	8	MCL	0.586	7.65	5.33	5.6	3.28	0.697	0.586	0.697	0.586	6.87	4.91	4.95	3.37	0.714702	0.680808	0.714702	0.680808
078_2	0	27	1	1	0	8	MCL	0.721	3.78	0.52	7.2	5.19	0.138	0.721	0.138	0.721	3.34	2.81	4.59	3.93	0.841317	0.856209	0.841317	0.856209
079_1	1	23	1	0	0	8	MCL	0.529	6.75	1.86	8.74	4.62	0.276	0.529	0.276	0.529	7.61	6.6	5.91	2.95	0.86728	0.499154	0.86728	0.499154
079_2	1	23	1	1	0	8	MCL	0.358	7.24	4.14	5.58	2	0.572	0.358	0.572	0.358	5.2	4.39	5.51	1.29	0.844231	0.23412	0.844231	0.23412
080_1	1	30	0	0	0	8	MCL	0.605	11.85	6.25	7.87	4.76	0.527	0.605	0.527	0.605	15.87	6.07	14.84	6.43	0.382483	0.433288	0.382483	0.433288
080_2	1	30	0	1	0	8	MCL	1.235	8.01	5.68	6.54	8.08	0.709	1.235	0.709	1.235	1.93	1.53	11.9	4.03	0.792746	0.338655	0.792746	0.338655
081_1	1	37	0	0	0	8	MCL	1.204	8.11	7.08	5.29	6.37	0.873	1.204	0.873	1.204	8.13	5.6	10.52	6.51	0.688807	0.618821	0.688807	0.618821
081_2	1	37	0	1	0	8	MCL	0.397	6.38	7.15	7.59	3.01	1.121	0.397	1.121	0.397	9.52	8.12	9.52	8.12	0.852941	0.852941	0.852941	0.852941
082_1	1	47	0	0	0	8	MCL	0.507	10.69	4.92	9.92	5.03	0.46	0.507	0.46	0.507	13.36	6.41	8.64	3.31	0.47979	0.383102	0.47979	0.383102
082_2	1	47	0	1	0	8	MCL	0.501	11.4	6.58	8.79	4.4	0.577	0.501	0.577	0.501	11.73	4.82	6.86	5.38	0.410912	0.784257	0.410912	0.784257
083_1	1	35	0	0	0	8	MCL	0.875	11.37	7.14	9.52	8.33	0.628	0.875	0.628	0.875	10.08	3.12	15.83	1.18	0.309524	0.074542	0.309524	0.074542
083_2	1	35	0	1	0	8	MCL	1.108	12.38	3.92	10.37	11.49	0.317	1.108	0.317	1.108	10.82	6.76	11.58	6.8	0.624769	0.587219	0.624769	0.587219
084_1	1	67	1	0	1	8	MCL	0.722	19	6.04	12.46	9	0.318	0.722	0.318	0.722	18.11	9.86	12.47	6.14	0.544451	0.492382	0.544451	0.492382
084_2	1	67	1	1	1	8	MCL	0.549	21.43	7.97	12.68	6.96	0.372	0.549	0.372	0.549	11.09	2.77	11.09	2.77	0.249775	0.249775	0.249775	0.249775
085_1	0	52	1	0	0	8	MCL	0.644	14.7	4.04	9.61	6.19	0.275	0.644	0.275	0.644	8.71	8.48	8.71	8.48	0.973594	0.973594	0.973594	0.973594
085_2	0	52	1	1	0	8	MCL	0.46	13.27	3.99	5.09	2.34	0.301	0.46	0.301	0.46	12.04	3.81	11.5	5.77	0.316445	0.501739	0.316445	0.501739
087_1	1	59	1	0	1	8	MCL	0.619	12.11	0.97	12.69	7.85	0.08	0.619	0.08	0.619	18.66	5.77	13.45	4.85	0.309218	0.360595	0.309218	0.360595
087_2	1	59	1	1	1	8	MCL	0.479	6.16	2.95	6.16	2.95	0.479	0.479	0.479	0.479	12.75	11.32	8.34	8.15	0.887843	0.977218	0.887843	0.977218
088_1	1	51	1	0	1	8	MCL	0.324	15.25	3.73	12.32	3.99	0.245	0.324	0.245	0.324	8.38	4.2	13.21	8.87	0.501193	0.671461	0.501193	0.671461
088_2	1	51	1	1	1	8	MCL	0.624	11.01	4.25	11.67	7.28	0.386	0.624	0.386	0.624	9.53	6.03	9.53	6.03	0.632739	0.632739	0.632739	0.632739
089_1	0	60	0	0	0	8	MCL	0.372	10.06	5.09	10.06	3.74	0.506	0.372	0.506	0.372	10.42	6.84	8.39	4.27	0.65643	0.508939	0.65643	0.508939
089_2	0	60	0	1	0	8	MCL	0.334	14.4	9.66	9.92	3.31	0.671	0.334	0.671	0.334	8.36	4.84	7.59	5.35	0.578947	0.704875	0.578947	0.704875
090_1	0	57	0	0	0	8	MCL	0.39	12.26	4.57	10.53	4.11	0.373	0.39	0.373	0.39	12.34	5.94	13.58	4.11	0.481361	0.302651	0.481361	0.302651
090_2	0	57	0	1	0	8	MCL	0.359	8.9	3.53	9.95	3.57	0.397	0.359	0.397	0.359	13.18	5.92	12.21	4.94	0.449165	0.404586	0.449165	0.404586
091_1	1	46	0	0	0	8	MCL	0.716	16.38	7.6	11.75	8.41	0.464	0.716	0.464	0.716	12.22	11.3	11.29	8.72	0.924714	0.772365	0.924714	0.772365
091_2	1	46	0	1	1	8	MCL	0.308	6.2	3.09	11.31	3.48	0.498	0.308	0.498	0.308	10.12	5.46	9.5	7.32	0.539526	0.770526	0.539526	0.770526
092_1	1	27	0	0	0	8	MCL	0.322	12.19	8.05	12.03	3.87	0.66	0.322	0.66	0.322	17.74	4.86	10.03	4.89	0.273957	0.487537	0.273957	0.487537
092_2	1	27	0	1	0	8	MCL	0.318	13.84	2.14	15.15	4.82	0.155	0.318	0.155	0.318	13.84	2.14	15.15	4.82	0.154624	0.318152	0.154624	0.318152
093_1	1	37	0	0	0	8	MCL	0.698	14.9	6.46	10.23	7.14	0.434	0.698	0.434	0.698	14.9	8.07	15.87	10.18	0.541611	0.641462	0.541611	0.641462
093_2	1	37	0	1	0	8	MCL	0.523	8.23	4.75	10.72	5.61	0.577	0.523	0.577	0.523	12.61	7.57	13.65	8.26	0.600317	0.605128	0.600317	0.605128
094_1	1	27	0	0	0	8	MCL	0.414	19.81	8.73	14.93	6.18	0.441	0.414	0.441	0.414	16.74	10.29	12.78	9.21	0.614695	0.720657	0.614695	0.720657
094_2	1	27	0	1	0	8	MCL	0.432	14.56	7.74	13.55	5.86	0.532	0.432	0.532	0.432	17.9	13.49	14.07	8.2	0.753631	0.5828	0.753631	0.5828
095_1	1	58	0	0	0	8	MCL	0.347	12.63	3.42	11.41	3.96	0.271	0.347	0.271	0.347	9.26	2.89	7.76	2.82	0.312095	0.363402	0.312095	0.363402
095_2	1	58	0	1	0	8	MCL	0.305	8.11	6.4	11.05	3.37	0.789	0.305	0.789	0.305	6.08	4.33	9.96	4.15	0.712171	0.416667	0.712171	0.416667
096_1	0	23	1	0	0	8	MCL	0.893	14.98	10	4.95	4.42	0.668	0.893	0.668	0.893	22.13	15.16	11.03	6.38	0.685043	0.578422	0.685043	0.578422
096_2	0	23	1	1	0	8	MCL	0.328	10.14	1.06	11.92	3.91	0.105	0.328	0.105	0.328	10.22	5.51	9.81	5.55	0.539139	0.565749	0.539139	0.565749
098_1	1	52	0	0	0	8	MCL	0.648	20.21	10.38	11	7.13	0.514	0.648	0.514	0.648	10.38	10.37	16.99	13.38	0.999037	0.787522	0.999037	0.787522
098_2	1	52	0	1	0	8	MCL	0.702	14.95	9.89	8.29	5.82	0.662	0.702	0.662	0.702	13.25	11.75	8.76	6.21	0.886792	0.708904	0.886792	0.708904
099_1	1	28	0	0	0	8	MCL	0.29	15.58	9.02	10.81	3.13	0.579	0.29	0.579	0.29	16.34	4.65	13.43	5.09	0.284578	0.379002	0.284578	0.379002
099_2	1	28	0	1	0	8	MCL	0.324	16.61	6.59	9.5	3.08	0.397	0.324	0.397	0.324	18.53	8.29	7.53	4.81	0.447383	0.638778	0.447383	0.638778
100_1	0	37	1	0	1	8	MCL	0.669	14.27	8.11	11.47	7.67	0.568	0.669	0.568	0.669	7.22	6.78	10.89	8.11	0.939058	0.74472	0.939058	0.74472
100_2	0	37	1	1	1	8	MCL	0.442	2.55	0.78	12.51	5.53	0.306	0.442	0.306	0.442	11.53	6.23	10.75	8.23	0.54033	0.765581	0.54033	0.765581
001_1	1	32	0	1	0	8	UCL	0.536
001_2	1	32	0	0	0	8	UCL	0.421
002_1	0	30	0	1	0	8	UCL	0.953
002_2	0	30	0	0	0	8	UCL	0.651
003_1	0	28	0	1	0	8	UCL	0.71
003_2	0	29	0	0	0	8	UCL	0.778
004_1	1	29	0	1	0	8	UCL	0.764
004_2	1	30	0	0	0	8	UCL	0.407
006_1	0	26	0	1	0	8	UCL	0.381
006_2	0	27	0	0	0	8	UCL	0.718
008_1	0	24	0	1	0	8	UCL	0.711
008_2	0	25	0	0	0	8	UCL	0.746
009_1	0	27	0	1	0	8	UCL	0.466
009_2	0	28	0	0	0	8	UCL	0.49
010_1	0	28	0	1	0	8	UCL	0.565
010_2	0	29	0	0	0	8	UCL	0.426
011_1	1	52	0	1	0	8	UCL	0.503
011_2	1	53	0	0	0	8	UCL	0.712
012_1	1	37	1	1	0	8	UCL	0.818
012_2	1	38	1	0	0	8	UCL	0.631
013_1	1	47	1	1	0	8	UCL	0.242
013_2	1	47	1	0	0	8	UCL	0.299
014_1	1	28	1	1	0	8	UCL	0.343
014_2	1	28	1	0	0	8	UCL	0.45
015_1	1	14	1	1	0	8	UCL	0.46
015_2	1	14	1	0	0	8	UCL	0.412
016_1	1	40	1	1	0	8	UCL	0.496
016_2	1	40	1	0	0	8	UCL	0.374
017_1	0	16	1	1	0	8	UCL	1.152
017_2	0	16	1	0	0	8	UCL	0.687
018_1	1	55	1	1	0	8	UCL	0.752
018_2	1	55	1	0	0	8	UCL	0.372
052_1	1	48	1	0	0	8	UCL	0.343
052_2	1	48	1	1	0	8	UCL	0.683
055_1	0	47	1	0	1	8	UCL	0.57
055_2	0	47	1	1	0	8	UCL	0.917
059_1	1	36	1	0	0	8	UCL	0.22
059_2	1	36	1	1	0	8	UCL	0.182
063_1	1	33	1	0	0	8	UCL	0.33
063_2	1	33	1	1	0	8	UCL	0.259
064_1	1	42	1	0	0	8	UCL	0.91
064_2	1	42	1	1	0	8	UCL	0.564
067_1	1	19	1	0	0	8	UCL	0.296
067_2	1	19	1	1	0	8	UCL	0.319
068_1	0	35	1	0	0	8	UCL	0.404
068_2	0	35	1	1	0	8	UCL	0.587
069_1	1	55	1	0	1	8	UCL	0.464
069_2	1	55	1	1	1	8	UCL	0.234
072_1	0	31	1	0	1	8	UCL	0.391
072_2	0	31	1	1	0	8	UCL	0.972
075_1	1	56	1	0	0	8	UCL	0.991
075_2	1	56	1	1	0	8	UCL	0.524
077_1	0	27	0	0	0	8	UCL	0.778
077_2	0	27	0	1	0	8	UCL	0.925
078_1	0	27	1	0	0	8	UCL	0.697
078_2	0	27	1	1	0	8	UCL	0.138
079_1	1	23	1	0	0	8	UCL	0.276
079_2	1	23	1	1	0	8	UCL	0.572
080_1	1	30	0	0	0	8	UCL	0.527
080_2	1	30	0	1	0	8	UCL	0.709
081_1	1	37	0	0	0	8	UCL	0.873
081_2	1	37	0	1	0	8	UCL	1.121
082_1	1	47	0	0	0	8	UCL	0.46
082_2	1	47	0	1	0	8	UCL	0.577
083_1	1	35	0	0	0	8	UCL	0.628
083_2	1	35	0	1	0	8	UCL	0.317
084_1	1	67	1	0	1	8	UCL	0.318
084_2	1	67	1	1	1	8	UCL	0.372
085_1	0	52	1	0	0	8	UCL	0.275
085_2	0	52	1	1	0	8	UCL	0.301
087_1	1	59	1	0	1	8	UCL	0.08
087_2	1	59	1	1	1	8	UCL	0.479
088_1	1	51	1	0	1	8	UCL	0.245
088_2	1	51	1	1	1	8	UCL	0.386
089_1	0	60	0	0	0	8	UCL	0.506
089_2	0	60	0	1	0	8	UCL	0.671
090_1	0	57	0	0	0	8	UCL	0.373
090_2	0	57	0	1	0	8	UCL	0.397
091_1	1	46	0	0	0	8	UCL	0.464
091_2	1	46	0	1	1	8	UCL	0.498
092_1	1	27	0	0	0	8	UCL	0.66
092_2	1	27	0	1	0	8	UCL	0.155
093_1	1	37	0	0	0	8	UCL	0.434
093_2	1	37	0	1	0	8	UCL	0.577
094_1	1	27	0	0	0	8	UCL	0.441
094_2	1	27	0	1	0	8	UCL	0.532
095_1	1	58	0	0	0	8	UCL	0.271
095_2	1	58	0	1	0	8	UCL	0.789
096_1	0	23	1	0	0	8	UCL	0.668
096_2	0	23	1	1	0	8	UCL	0.105
098_1	1	52	0	0	0	8	UCL	0.514
098_2	1	52	0	1	0	8	UCL	0.662
099_1	1	28	0	0	0	8	UCL	0.579
099_2	1	28	0	1	0	8	UCL	0.397
100_1	0	37	1	0	1	8	UCL	0.568
100_2	0	37	1	1	1	8	UCL	0.306
001_1	1	32	0	1	0	4	MCL
001_2	1	32	0	0	0	4	MCL
002_1	0	30	0	1	0	4	MCL
002_2	0	30	0	0	0	4	MCL
003_1	0	28	0	1	0	4	MCL
003_2	0	29	0	0	0	4	MCL
004_1	1	29	0	1	0	4	MCL
004_2	1	30	0	0	0	4	MCL
006_1	0	26	0	1	0	4	MCL	0.380537
006_2	0	27	0	0	0	4	MCL	0.717659
008_1	0	24	0	1	0	4	MCL	0.320097
008_2	0	25	0	0	0	4	MCL	0.28211
009_1	0	27	0	1	0	4	MCL	0.474468
009_2	0	28	0	0	0	4	MCL	0.471595
010_1	0	28	0	1	0	4	MCL	0.509764
010_2	0	29	0	0	0	4	MCL	0.326964
011_1	1	52	0	1	0	4	MCL	0.927052
011_2	1	53	0	0	0	4	MCL	0.678495
012_1	1	37	1	1	0	4	MCL
012_2	1	38	1	0	0	4	MCL
013_1	1	47	1	1	0	4	MCL
013_2	1	47	1	0	0	4	MCL
014_1	1	28	1	1	0	4	MCL
014_2	1	28	1	0	0	4	MCL
015_1	1	14	1	1	0	4	MCL
015_2	1	14	1	0	0	4	MCL
016_1	1	40	1	1	0	4	MCL
016_2	1	40	1	0	0	4	MCL
017_1	0	16	1	1	0	4	MCL
017_2	0	16	1	0	0	4	MCL
018_1	1	55	1	1	0	4	MCL
018_2	1	55	1	0	0	4	MCL
052_1	1	48	1	0	0	4	MCL	0.770526
052_2	1	48	1	1	0	4	MCL	0.923747
055_1	0	47	1	0	1	4	MCL	0.487537
055_2	0	47	1	1	0	4	MCL	0.812689
059_1	1	36	1	0	0	4	MCL
059_2	1	36	1	1	0	4	MCL
063_1	1	33	1	0	0	4	MCL	0.663199
063_2	1	33	1	1	0	4	MCL	0.318152
064_1	1	42	1	0	0	4	MCL
064_2	1	42	1	1	0	4	MCL
067_1	1	19	1	0	0	4	MCL
067_2	1	19	1	1	0	4	MCL
068_1	0	35	1	0	0	4	MCL
068_2	0	35	1	1	0	4	MCL
069_1	1	55	1	0	1	4	MCL
069_2	1	55	1	1	1	4	MCL
072_1	0	31	1	0	1	4	MCL	0.658718
072_2	0	31	1	1	0	4	MCL	0.282086
075_1	1	56	1	0	0	4	MCL	0.951923
075_2	1	56	1	1	0	4	MCL	0.730243
077_1	0	27	0	0	0	4	MCL	0.53828
077_2	0	27	0	1	0	4	MCL	0.636066
078_1	0	27	1	0	0	4	MCL	0.680808
078_2	0	27	1	1	0	4	MCL	0.856209
079_1	1	23	1	0	0	4	MCL	0.499154
079_2	1	23	1	1	0	4	MCL	0.23412
080_1	1	30	0	0	0	4	MCL	0.433288
080_2	1	30	0	1	0	4	MCL	0.338655
081_1	1	37	0	0	0	4	MCL	0.618821
081_2	1	37	0	1	0	4	MCL	0.852941
082_1	1	47	0	0	0	4	MCL	0.383102
082_2	1	47	0	1	0	4	MCL	0.784257
083_1	1	35	0	0	0	4	MCL	0.074542
083_2	1	35	0	1	0	4	MCL	0.587219
084_1	1	67	1	0	1	4	MCL	0.492382
084_2	1	67	1	1	1	4	MCL	0.249775
085_1	0	52	1	0	0	4	MCL	0.973594
085_2	0	52	1	1	0	4	MCL	0.501739
087_1	1	59	1	0	1	4	MCL	0.360595
087_2	1	59	1	1	1	4	MCL	0.977218
088_1	1	51	1	0	1	4	MCL	0.671461
088_2	1	51	1	1	1	4	MCL	0.632739
089_1	0	60	0	0	0	4	MCL	0.508939
089_2	0	60	0	1	0	4	MCL	0.704875
090_1	0	57	0	0	0	4	MCL	0.302651
090_2	0	57	0	1	0	4	MCL	0.404586
091_1	1	46	0	0	0	4	MCL	0.772365
091_2	1	46	0	1	1	4	MCL	0.770526
092_1	1	27	0	0	0	4	MCL	0.487537
092_2	1	27	0	1	0	4	MCL	0.318152
093_1	1	37	0	0	0	4	MCL	0.641462
093_2	1	37	0	1	0	4	MCL	0.605128
094_1	1	27	0	0	0	4	MCL	0.720657
094_2	1	27	0	1	0	4	MCL	0.5828
095_1	1	58	0	0	0	4	MCL	0.363402
095_2	1	58	0	1	0	4	MCL	0.416667
096_1	0	23	1	0	0	4	MCL	0.578422
096_2	0	23	1	1	0	4	MCL	0.565749
098_1	1	52	0	0	0	4	MCL	0.787522
098_2	1	52	0	1	0	4	MCL	0.708904
099_1	1	28	0	0	0	4	MCL	0.379002
099_2	1	28	0	1	0	4	MCL	0.638778
100_1	0	37	1	0	1	4	MCL	0.74472
100_2	0	37	1	1	1	4	MCL	0.765581
001_1	1	32	0	1	0	4	UCL
001_2	1	32	0	0	0	4	UCL
002_1	0	30	0	1	0	4	UCL
002_2	0	30	0	0	0	4	UCL
003_1	0	28	0	1	0	4	UCL
003_2	0	29	0	0	0	4	UCL
004_1	1	29	0	1	0	4	UCL
004_2	1	30	0	0	0	4	UCL
006_1	0	26	0	1	0	4	UCL	0.947761
006_2	0	27	0	0	0	4	UCL	0.717659
008_1	0	24	0	1	0	4	UCL	0.978282
008_2	0	25	0	0	0	4	UCL	0.243792
009_1	0	27	0	1	0	4	UCL	0.456198
009_2	0	28	0	0	0	4	UCL	0.416869
010_1	0	28	0	1	0	4	UCL	0.388117
010_2	0	29	0	0	0	4	UCL	0.643038
011_1	1	52	0	1	0	4	UCL	0.478224
011_2	1	53	0	0	0	4	UCL	0.579668
012_1	1	37	1	1	0	4	UCL
012_2	1	38	1	0	0	4	UCL
013_1	1	47	1	1	0	4	UCL
013_2	1	47	1	0	0	4	UCL
014_1	1	28	1	1	0	4	UCL
014_2	1	28	1	0	0	4	UCL
015_1	1	14	1	1	0	4	UCL
015_2	1	14	1	0	0	4	UCL
016_1	1	40	1	1	0	4	UCL
016_2	1	40	1	0	0	4	UCL
017_1	0	16	1	1	0	4	UCL
017_2	0	16	1	0	0	4	UCL
018_1	1	55	1	1	0	4	UCL
018_2	1	55	1	0	0	4	UCL
052_1	1	48	1	0	0	4	UCL	0.539526
052_2	1	48	1	1	0	4	UCL	0.494473
055_1	0	47	1	0	1	4	UCL	0.273957
055_2	0	47	1	1	0	4	UCL	0.582616
059_1	1	36	1	0	0	4	UCL
059_2	1	36	1	1	0	4	UCL
063_1	1	33	1	0	0	4	UCL	0.916534
063_2	1	33	1	1	0	4	UCL	0.154624
064_1	1	42	1	0	0	4	UCL
064_2	1	42	1	1	0	4	UCL
067_1	1	19	1	0	0	4	UCL
067_2	1	19	1	1	0	4	UCL
068_1	0	35	1	0	0	4	UCL
068_2	0	35	1	1	0	4	UCL
069_1	1	55	1	0	1	4	UCL
069_2	1	55	1	1	1	4	UCL
072_1	0	31	1	0	1	4	UCL	0.363123
072_2	0	31	1	1	0	4	UCL	0.126398
075_1	1	56	1	0	0	4	UCL	0.546814
075_2	1	56	1	1	0	4	UCL	0.85971
077_1	0	27	0	0	0	4	UCL	0.926544
077_2	0	27	0	1	0	4	UCL	0.71854
078_1	0	27	1	0	0	4	UCL	0.714702
078_2	0	27	1	1	0	4	UCL	0.841317
079_1	1	23	1	0	0	4	UCL	0.86728
079_2	1	23	1	1	0	4	UCL	0.844231
080_1	1	30	0	0	0	4	UCL	0.382483
080_2	1	30	0	1	0	4	UCL	0.792746
081_1	1	37	0	0	0	4	UCL	0.688807
081_2	1	37	0	1	0	4	UCL	0.852941
082_1	1	47	0	0	0	4	UCL	0.47979
082_2	1	47	0	1	0	4	UCL	0.410912
083_1	1	35	0	0	0	4	UCL	0.309524
083_2	1	35	0	1	0	4	UCL	0.624769
084_1	1	67	1	0	1	4	UCL	0.544451
084_2	1	67	1	1	1	4	UCL	0.249775
085_1	0	52	1	0	0	4	UCL	0.973594
085_2	0	52	1	1	0	4	UCL	0.316445
087_1	1	59	1	0	1	4	UCL	0.309218
087_2	1	59	1	1	1	4	UCL	0.887843
088_1	1	51	1	0	1	4	UCL	0.501193
088_2	1	51	1	1	1	4	UCL	0.632739
089_1	0	60	0	0	0	4	UCL	0.65643
089_2	0	60	0	1	0	4	UCL	0.578947
090_1	0	57	0	0	0	4	UCL	0.481361
090_2	0	57	0	1	0	4	UCL	0.449165
091_1	1	46	0	0	0	4	UCL	0.924714
091_2	1	46	0	1	1	4	UCL	0.539526
092_1	1	27	0	0	0	4	UCL	0.273957
092_2	1	27	0	1	0	4	UCL	0.154624
093_1	1	37	0	0	0	4	UCL	0.541611
093_2	1	37	0	1	0	4	UCL	0.600317
094_1	1	27	0	0	0	4	UCL	0.614695
094_2	1	27	0	1	0	4	UCL	0.753631
095_1	1	58	0	0	0	4	UCL	0.312095
095_2	1	58	0	1	0	4	UCL	0.712171
096_1	0	23	1	0	0	4	UCL	0.685043
096_2	0	23	1	1	0	4	UCL	0.539139
098_1	1	52	0	0	0	4	UCL	0.999037
098_2	1	52	0	1	0	4	UCL	0.886792
099_1	1	28	0	0	0	4	UCL	0.284578
099_2	1	28	0	1	0	4	UCL	0.447383
100_1	0	37	1	0	1	4	UCL	0.939058
100_2	0	37	1	1	1	4	UCL	0.54033
